# Supplementary material for: Phylogenetic analysis of emergent Streptococcus pneumoniae serotype 22F causing invasive pneumococcal disease using whole genome sequencing
Source: PLoS One. 2017 May 22;12(5):e0178040. doi: 10.1371/journal.pone.0178040 (PMC5439729; doi:10.1371/journal.pone.0178040)
Supplement: S1 File — (XLSX) [file pone.0178040.s008.xlsx]

## Sheet: Sheet1
Isolate_ID	SRA_Accession	Province	Year Collected	Gender	AgeGroup	Clinical Source	Clinical Source Description	MLST	Cefepime	Cefotaxime	Ceftriaxone	Clindamycin	Erythromycin	Meropenem	Penicillin	Tetracycline	Trimethoprim/Sulfamethoxazole	pbp1A	pbp2B	pbp2X	PBP_profile
SC10-0214-P	SAMN05898533	NB	2009	Male	65	Blood		9289	<=0.5	<=0.12	<=0.12	<=0.12	<=0.25	<=0.25	<=0.03	<=1	<=0.5/9.5	1	2	2	1:2:2
SC10-0415-P	SAMN05898534	ON	2010	Male	64	Blood		433	<=0.5	<=0.12	<=0.12	<=0.12	<=0.25	<=0.25	<=0.03	<=1	<=0.5/9.5	1	2	2	1:2:2
SC10-0428-P	SAMN05898535	MB	2010	Male	65	CSF		433	<=0.5	<=0.12	<=0.12	<=0.12	<=0.25	<=0.25	<=0.03	<=1	<=0.5/9.5	1	2	2	1:2:2
SC10-0429-P	SAMN05898536	MB	2010	Male	65	Blood		433	<=0.5	<=0.12	<=0.12	<=0.12	<=0.25	<=0.25	<=0.03	<=1	<=0.5/9.5	1	2	2	1:2:2
SC10-0508-P	SAMN05898537	NL	2010	Male	64	Blood		433	<=0.5	<=0.12	<=0.12	<=0.12	>2	<=0.25	<=0.03	<=1	<=0.5/9.5	1	2	2	1:2:2
SC10-0660-P	SAMN05898538	QC	2008	Male	4	Blood		433	<=0.5	<=0.12	<=0.12	<=0.12	<=0.25	<=0.25	<=0.03	<=1	<=0.5/9.5	1	2	2	1:2:2
SC10-0673-P	SAMN05898539	BC	2010	Female	64	Blood		433	<=0.5	<=0.12	<=0.12	<=0.12	<=0.25	<=0.25	<=0.03	<=1	<=0.5/9.5	1	2	2	1:2:2
SC10-0915-P	SAMN05898540	SK	2009	Not Given	65	Blood		433	<=0.5	<=0.12	<=0.12	<=0.12	<=0.25	<=0.25	<=0.03	<=1	<=0.5/9.5	1	2	2	1:2:2
SC10-0964-P	SAMN05898541	MB	2010	Female	65	Blood		433	<=0.5	<=0.12	<=0.12	<=0.12	<=0.25	<=0.25	<=0.03	<=1	<=0.5/9.5	1	2	2	1:2:2
SC10-1181-P	SAMN05898542	BC	2010	Female	4	Blood		433	<=0.5	<=0.12	<=0.12	<=0.12	>2	<=0.25	<=0.03	<=1	<=0.5/9.5	1	2	2	1:2:2
SC10-1319-P	SAMN05898543	QC	2010	Male	64	Blood		433	<=0.5	<=0.12	<=0.12	<=0.12	<=0.25	<=0.25	<=0.03	<=1	<=0.5/9.5	1	2	2	1:2:2
SC10-1348-P	SAMN05898544	SK	2010	Not Given	64	Blood		433	<=0.5	<=0.12	<=0.12	<=0.12	<=0.25	<=0.25	<=0.03	<=1	<=0.5/9.5	1	2	2	1:2:2
SC10-1508-P	SAMN05898545	BC	2010	Male	65	Blood		433	<=0.5	<=0.12	<=0.12	<=0.12	>2	<=0.25	<=0.03	<=1	<=0.5/9.5	1	2	2	1:2:2
SC10-1956-P	SAMN05898546	MB	2010	Male	65	Respiratory		433	<=0.5	<=0.12	<=0.12	<=0.12	<=0.25	<=0.25	<=0.03	<=1	<=0.5/9.5	1	2	2	1:2:2
SC10-2157-P	SAMN05898547	SK	2010	Female	65	Blood		433	<=0.5	<=0.12	<=0.12	<=0.12	<=0.25	<=0.25	<=0.03	<=1	<=0.5/9.5	1	2	2	1:2:2
SC10-2274-P	SAMN05898548	BC	2010	Male	64	Blood		433	<=0.5	<=0.12	<=0.12	<=0.12	<=0.25	<=0.25	<=0.03	<=1	<=0.5/9.5	1	2	2	1:2:2
SC10-2426-P	SAMN05898549	SK	2008	Female	15	Respiratory		433	<=0.5	<=0.12	<=0.12	<=0.12	<=0.25	<=0.25	<=0.03	<=1	<=0.5/9.5	1	2	2	1:2:2
SC10-2635-P	SAMN05898550	QC	2010	Male	64	Blood		433	<=0.5	<=0.12	<=0.12	<=0.12	<=0.25	<=0.25	<=0.03	<=1	<=0.5/9.5	1	2	2	1:2:2
SC10-2650-P	SAMN05898551	YK	2010	Female	65	Blood		433	<=0.05	<=0.12	<=0.12	<=0.12	<=0.25	<=0.25	<=0.03	<=1	<=0.5/9.5	1	2	2	1:2:2
SC10-2663-P	SAMN05898552	NS	2010	Male	64	Blood		433	<=0.5	<=0.12	<=0.12	<=0.12	<=0.25	<=0.25	<=0.03	<=1	<=0.5/9.5	1	2	2	1:2:2
SC10-2772-P	SAMN05898553	BC	2010	Male	64	Blood		6541	<=0.5	<=0.12	<=0.12	>1	>2	<=0.25	0.12	>8	<=0.5/9.5	0	74*	120*	0:74*:120*
SC10-2828-P	SAMN05898554	QC	2010	Male	15	Blood		433	<=0.5	<=0.12	<=0.12	<=0.12	<=0.25	<=0.25	<=0.03	<=1	<=0.5/9.5	1	2	2	1:2:2
SC11-0040-P	SAMN05898555	BC	2010	Male	64	Blood		433	<=0.5	<=0.12	<=0.12	<=0.12	<=0.25	<=0.25	<=0.03	<=1	<=0.5/9.5	1	2	2	1:2:2
SC11-0196-P	SAMN05898556	ON	2005	Female	15	Blood		433	<=0.5	<=0.12	<=0.12	<=0.12	<=0.25	<=0.25	<=0.03	<=1	<=0.5/9.5	1	2	2	1:2:2
SC11-0537-P	SAMN05898557	BC	2011	Female	65	Blood		9456	<=0.5	<=0.12	<=0.12	<=0.12	<=0.25	<=0.25	<=0.03	<=1	<=0.5/9.5	1	0	2	1:0:2
SC11-0633-P	SAMN05898558	QC	2010	Male	64	CSF		433	<=0.5	<=0.12	<=0.12	<=0.12	<=0.25	<=0.25	<=0.03	<=1	<=0.5/9.5	1	2	2	1:2:2
SC11-0667-P	SAMN05898559	NS	2010	Female	64	Respiratory			<=0.5	<=0.12	<=0.12	<=0.12	<=0.25	<=0.25	<=0.03	<=1	<=0.5/9.5	1	2	2	1:2:2
SC11-1576-P	SAMN05898560	SK	2011	Female	65	Blood		433	<=0.5	<=0.12	<=0.12	<=0.12	<=0.25	<=0.25	<=0.03	<=1	<=0.5/9.5	1	2	2	1:2:2
SC11-1672-P	SAMN05898561	QC	2010	Male	64	Blood		433	<=0.05	<=0.12	<=0.12	<=0.12	<=0.25	<=0.25	<=0.03	<=1	<=0.5/9.5	1	2	2	1:2:2
SC11-2024-P	SAMN05898562	SK	2011	Male	4	Blood		433	<=0.05	<=0.12	<=0.12	<=0.12	<=0.25	<=0.25	<=0.03	<=1	<=0.5/9.5	1	2	2	1:2:2
SC11-2053-P	SAMN05898563	ON	2011	Female	65	Blood		433	<=0.5	<=0.12	<=0.12	<=0.12	<=0.25	<=0.25	<=0.03	<=1	<=0.5/9.5	1	2	2	1:2:2
SC11-2176-P	SAMN05898564	NS	2011	Female	64	Blood		433	<=0.5	<=0.12	<=0.12	<=0.12	<=0.25	<=0.25	<=0.03	<=1	<=0.5/9.5	1	2	2	1:2:2
SC11-2372-P	SAMN05898565	BC	2011	Male	64	Blood		433	<=0.5	<=0.12	<=0.12	<=0.12	<=0.25	<=0.25	<=0.03	<=1	<=0.5/9.5	1	2	2	1:2:2
SC11-2541-P	SAMN05898566	QC	2009	Not Given	4	Blood		9287	<=0.05	<=0.12	<=0.12	<=0.12	<=0.25	<=0.25	<=0.03	>8	2/38	65*	4	119*	65*:4:119*
SC11-2661-P	SAMN05898567	QC	2011	Female	65	Blood		433	<=0.5	<=0.12	<=0.12	<=0.12	<=0.25	<=0.25	<=0.03	<=1	<=0.5/9.5	1	2	2	1:2:2
SC11-2665-P	SAMN05898568	QC	2009	Male	4	Blood		433	<=0.5	<=0.12	<=0.12	<=0.12	<=0.25	<=0.25	<=0.03	<=1	<=0.5/9.5	1	2	2	1:2:2
SC11-2716-P	SAMN05898569	AB	2011	Male	64	Respiratory			<=0.5	<=0.12	<=0.12	<=0.12	<=0.25	<=0.25	<=0.03	<=1	<=0.5/9.5	1	2	2	1:2:2
SC11-2911-P	SAMN05898570	BC	2011	Male	64	Respiratory			<=0.5	<=0.12	<=0.12	<=0.12	>2	<=0.25	<=0.03	<=1	<=0.5/9.5	1	2	2	1:2:2
SC11-3328-P	SAMN05898571	SK	2011	Female	64	Blood		433	<=0.5	<=0.12	<=0.12	<=0.12	2	<=0.25	<=0.03	<=1	<=0.5/9.5	1	2	2	1:2:2
SC11-3753-P	SAMN05898572	ON	2011	Male	64	Respiratory		9690	2	2	2	>1	>2	1	4	>8	>4/76	15	12	18	15:12:18
SC11-3845-P	SAMN05898573	MB	2011	Male	4	Blood		433	<=0.5	<=0.12	<=0.12	<=0.12	<=0.25	<=0.25	<=0.03	<=1	<=0.5/9.5	1	2	2	1:2:2
SC11-4154-P	SAMN05898574	BC	2011	Male	4	Blood		433	<=0.5	<=0.12	<=0.12	<=0.12	<=0.25	<=0.25	<=0.03	<=1	<=0.5/9.5	1	2	2	1:2:2
SC11-4277-P	SAMN05898575	QC	2011	Male	4	Blood		10429	<=0.5	<=0.12	<=0.12	<=0.12	<=0.25	<=0.25	<=0.03	<=1	<=0.5/9.5	1	2	2	1:2:2
SC11-4291-P	SAMN05898576	NL	2011	Male	65	Blood		433	<=0.5	<=0.12	<=0.12	<=0.12	<=0.25	<=0.25	<=0.03	<=1	<=0.5/9.5	1	2	2	1:2:2
SC11-4308-P	SAMN05898577	BC	2011	Male	64	CSF		9456	<=0.5	<=0.12	<=0.12	<=0.12	<=0.25	<=0.25	<=0.03	<=1	<=0.5/9.5	1	0	2	1:0:2
SC11-4490-P	SAMN05898578	MB	2011	Female	64	Blood		433	<=0.5	<=0.12	<=0.12	<=0.12	<=0.25	<=0.25	<=0.03	<=1	<=0.5/9.5	1	2	2	1:2:2
SC11-4569-P	SAMN05898579	NS	2011	Female	4	Blood		819	<=0.5	<=0.12	<=0.12	<=0.12	<=0.25	<=0.25	<=0.03	<=1	<=0.5/9.5	1	0	0	1:0:0
SC12-0176-P	SAMN05898580	BC	2012	Female	65	Blood		698	<=0.5	<=0.12	<=0.12	<=0.12	<=0.25	<=0.25	<=0.03	<=1	<=0.5/9.5	0	2	0	0:2:0
SC12-0178-P	SAMN05898581	BC	2012	Male	65	Blood		433	<=0.5	<=0.12	<=0.12	<=0.12	<=0.25	<=0.25	<=0.03	<=1	<=0.5/9.5	1	2	2	1:2:2
SC12-0355-P	SAMN05898582	QC	2011	Female	65	Blood		433	<=0.5	<=0.12	<=0.12	<=0.12	<=0.25	<=0.25	<=0.03	<=1	<=0.5/9.5	1	2	2	1:2:2
SC12-0686-P	SAMN05898583	MB	2012	Female	64	Blood		433	<=0.5	<=0.12	<=0.12	<=0.12	<=0.25	<=0.25	<=0.03	<=1	<=0.5/9.5	1	2	2	1:2:2
SC12-0690-P	SAMN05898584	BC	2012	Male	15	Blood		4553	<=0.5	<=0.12	<=0.12	<=0.12	<=0.25	<=0.25	<=0.03	<=1	<=0.5/9.5	1	2	2	1:2:2
SC12-0779-P	SAMN05898585	QC	2012	Female	65	Blood		433	<=0.5	<=0.12	<=0.12	<=0.12	<=0.25	<=0.25	<=0.03	<=1	<=0.5/9.5	1	2	2	1:2:2
SC12-1049-P	SAMN05898586	ON	2012	Female	65	CSF		433	<=0.5	<=0.12	<=0.12	<=0.12	<=0.25	<=0.25	<=0.03	<=1	<=0.5/9.5	1	2	2	1:2:2
SC12-1056-P	SAMN05898587	MB	2012	Male	65	CSF		433	<=0.5	<=0.12	<=0.12	<=0.12	<=0.25	<=0.25	<=0.03	<=1	<=0.5/9.5	1	2	2	1:2:2
SC12-1140-P	SAMN05898588	MB	2012	Female	65	Blood		433	<=0.5	<=0.12	<=0.12	<=0.12	<=0.25	<=0.25	<=0.03	<=1	<=0.5/9.5	1	2	2	1:2:2
SC12-1343-P	SAMN05898589	BC	2012	Male	65	Blood		433	<=0.5	<=0.12	<=0.12	<=0.12	<=0.25	<=0.25	<=0.03	<=1	<=0.5/9.5	1	2	2	1:2:2
SC12-1395-P	SAMN05898590	PE	2012	Male	65	Blood		433	<=0.5	<=0.12	<=0.12	<=0.12	<=0.25	<=0.25	<=0.03	<=1	<=0.5/9.5	1	2	2	1:2:2
SC12-1475-P	SAMN05898591	PE	2012	Female	64	Blood		433	<=0.5	<=0.12	<=0.12	<=0.12	<=0.25	<=0.25	<=0.03	<=1	<=0.5/9.5	1	2	2	1:2:2
SC12-1517-P	SAMN05898592	SK	2012	Male	65	Blood		7314	<=0.5	<=0.12	<=0.12	<=0.12	>2	<=0.25	0.25	<=1	<=0.5/9.5	1	2	2	1:2:2
SC12-1744-P	SAMN05898593	QC	2012	Male	4	Blood		1262	<=0.5	<=0.12	<=0.12	<=0.12	<=0.25	<=0.25	<=0.03	<=1	42023	2	0	2	2:0:2
SC12-1999-P	SAMN05898594	QC	2012	Male	4	Blood		433	<=0.5	<=0.12	<=0.12	<=0.12	<=0.25	<=0.25	<=0.03	<=1	<=0.5/9.5	1	2	2	1:2:2
SC12-2080-P	SAMN05898595	NS	2010	Male	65	Blood		433	<=0.5	<=0.12	<=0.12	<=0.12	>2	<=0.25	<=0.03	<=1	<=0.5/9.5	1	2	2	1:2:2
SC12-2962-P	SAMN05898596	AB	2012	Female	64	Respiratory			<=0.5	<=0.12	<=0.12	<=0.12	<=0.25	<=0.25	<=0.03	<=1	<=0.5/9.5	1	2	2	1:2:2
SC12-3123-P	SAMN05898597	NT	2012	Female	4	Blood		433	<=0.5	<=0.12	<=0.12	<=0.12	<=0.25	<=0.25	<=0.03	<=1	<=0.5/9.5	1	2	2	1:2:2
SC12-3273-P	SAMN05898598	SK	2012	Male	64	Respiratory		433	<=0.5	<=0.12	<=0.12	<=0.12	<=0.25	<=0.25	<=0.03	<=1	<=0.5/9.5	1	2	2	1:2:2
SC12-3317-P	SAMN05898599	BC	2012	Male	4	Blood		433	<=0.5	<=0.12	<=0.12	<=0.12	<=0.25	<=0.25	<=0.03	<=1	<=0.5/9.5	1	2	2	1:2:2
SC12-3371-P	SAMN05898600	NL	2012	Male	65	Blood		433	<=0.5	<=0.12	<=0.12	<=0.12	>2	<=0.25	<=0.03	<=1	<=0.5/9.5	1	2	2	1:2:2
SC12-3621-P	SAMN05898601	NT	2012	Female	64	Blood		433	<=0.5	<=0.12	<=0.12	<=0.12	<=0.25	<=0.25	<=0.03	<=1	<=0.5/9.5	1	2	2	1:2:2
SC12-4269-P	SAMN05898602	MB	2012	Female	64	Blood		433	<=0.5	<=0.12	<=0.12	<=0.12	<=0.25	<=0.25	<=0.03	<=1	<=0.5/9.5	1	2	2	1:2:2
SC13-0172-P	SAMN05898603	BC	2013	Male	64	Blood		433	<=0.5	<=0.12	<=0.12	<=0.12	<=0.25	<=0.25	<=0.03	<=1	<=0.5/9.5	1	2	2	1:2:2
SC13-0340-P	SAMN05898604	NS	2012	Male	64	Blood		9289	<=0.5	<=0.12	<=0.12	<=0.12	<=0.25	<=0.25	<=0.03	<=1	<=0.5/9.5	1	2	2	1:2:2
SC13-0387-P	SAMN05898605	NL	2012	Female	64	Blood		433	<=0.5	<=0.12	<=0.12	<=0.12	>2	<=0.25	<=0.03	<=1	<=0.5/9.5	1	2	2	1:2:2
SC13-0437-P	SAMN05898606	BC	2013	Male	65	Blood		433	<=0.5	<=0.12	<=0.12	<=0.12	<=0.25	<=0.25	<=0.03	<=1	<=0.5/9.5	1	2	2	1:2:2
SC13-0446-P	SAMN05898607	MB	2013	Male	15	Blood		433	<=0.5	<=0.12	<=0.12	<=0.12	<=0.25	<=0.25	<=0.03	<=1	<=0.5/9.5	1	2	2	1:2:2
SC13-0464-P	SAMN05898608	ON	2013	Male	64	Pleural Fluid		433	<=0.5	<=0.12	<=0.12	<=0.12	>2	<=0.25	<=0.03	<=1	<=0.5/9.5	1	2	2	1:2:2
SC13-0492-P	SAMN05898609	BC	2013	Female	64	Synovial Fluid	Joint fluid	9288	<=0.5	<=0.12	<=0.12	<=0.12	<=0.25	<=0.25	<=0.03	<=1	<=0.5/9.5	1	2	2	1:2:2
SC13-0550-P	SAMN05898610	BC	2013	Male	65	Blood		433	<=0.5	<=0.12	<=0.12	<=0.12	<=0.25	<=0.25	<=0.03	<=1	<=0.5/9.5	1	2	2	1:2:2
SC13-1749-P	SAMN05898611	MB	2013	Female	4	CSF		433	<=0.5	<=0.12	<=0.12	<=0.12	<=0.25	<=0.25	<=0.03	<=1	<=0.5/9.5	1	2	2	1:2:2
SC13-2391-P	SAMN05898612	NL	2013	Female	65	Blood		433	<=0.5	<=0.12	<=0.12	<=0.12	2	<=0.25	<=0.03	<=1	<=0.5/9.5	1	2	2	1:2:2
SC13-2480-P	SAMN05898613	BC	2013	Female	4	Blood		433	<=0.5	<=0.12	<=0.12	<=0.12	<=0.25	<=0.25	<=0.03	<=1	<=0.5/9.5	1	2	2	1:2:2
SC13-2679-P	SAMN05898614	NS	2013	Male	65	Blood		433	<=0.5	<=0.12	<=0.12	<=0.12	>2	<=0.25	<=0.03	<=1	<=0.5/9.5	1	2	2	1:2:2
SC13-3157-P	SAMN05898615	QC	2013	Male	65	Blood		433	<=0.5	<=0.12	<=0.12	<=0.12	<=0.25	<=0.25	<=0.03	<=1	<=0.5/9.5	1	2	2	1:2:2
SC13-3499-P	SAMN05898616	ON	2013	Female	4	Respiratory			<=0.5	<=0.12	<=0.12	<=0.12	>2	<=0.25	<=0.03	<=1	<=0.5/9.5	1	2	2	1:2:2
SC13-3524-P	SAMN05898617	SK	2013	Male	65	Respiratory			<=0.5	<=0.12	<=0.12	<=0.12	<=0.25	<=0.25	<=0.03	<=1	<=0.5/9.5	1	2	2	1:2:2
SC13-3543-P	SAMN05898618	QC	2013	Female	64	Respiratory			<=0.5	<=0.12	<=0.12	<=0.12	<=0.25	<=0.25	<=0.03	<=1	<=0.5/9.5	1	2	2	1:2:2
SC13-3634-P	SAMN05898619	MB	2013	Female	65	Blood		433	<=0.5	<=0.12	<=0.12	0.5	>2	<=0.25	<=0.03	<=1	<=0.5/9.5	1	2	2	1:2:2
SC13-3765-P	SAMN05898620	ON	2007	Female	15	Respiratory		433	<=0.5	<=0.12	<=0.12	<=0.12	<=0.25	<=0.25	<=0.03	<=1	<=0.5/9.5	1	2	2	1:2:2
SC13-3811-P	SAMN05898621	QC	2007	Female	65	Respiratory		433	<=0.5	<=0.12	<=0.12	<=0.12	<=0.25	<=0.25	<=0.03	<=1	<=0.5/9.5	1	2	2	1:2:2
SC13-3942-P	SAMN05898622	QC	2007	Female	65	Respiratory		433	<=0.5	<=0.12	<=0.12	<=0.12	<=0.25	<=0.25	<=0.03	<=1	<=0.5/9.5	1	2	2	1:2:2
SC13-3951-P	SAMN05898623	MB	2007	Male	64	Blood		433	<=0.5	<=0.12	<=0.12	<=0.12	<=0.25	<=0.25	<=0.03	<=1	<=0.5/9.5	1	2	2	1:2:2
SC13-3976-P	SAMN05898624	BC	2013	Male	65	Blood		4553	<=0.5	<=0.12	<=0.12	<=0.12	<=0.25	<=0.25	<=0.03	<=1	<=0.5/9.5	1	2	2	1:2:2
SC13-4111-P	SAMN05898625	SK	2007	Female	64	Respiratory		433	<=0.5	<=0.12	<=0.12	<=0.12	<=0.25	<=0.25	<=0.03	<=1	<=0.5/9.5	1	2	2	1:2:2
SC13-4117-P	SAMN05898626	MB	2008	Female	64	Respiratory		10428	<=0.5	<=0.12	<=0.12	<=0.12	<=0.25	2	<=0.03	<=1	<=0.5/9.5	1	2	2	1:2:2
SC13-4277-P	SAMN05898627	ON	2008	Female	65	Respiratory		9290	<=0.5	<=0.12	<=0.12	<=0.12	<=0.25	<=0.25	<=0.03	<=1	<=0.5/9.5	1	2	2	1:2:2
SC13-4393-P	SAMN05898628	QC	2008	Male	65	Respiratory		10429	<=0.5	<=0.12	<=0.12	<=0.12	<=0.25	<=0.25	<=0.03	<=1	<=0.5/9.5	1	2	2	1:2:2
SC13-4417-P	SAMN05898629	SK	2009	Female	64	Respiratory		433	<=0.5	<=0.12	<=0.12	<=0.12	<=0.25	<=0.25	<=0.03	<=1	<=0.5/9.5	1	2	2	1:2:2
SC13-4443-P	SAMN05898630	ON	2009	Male	65	Respiratory		433	<=0.5	<=0.12	<=0.12	<=0.12	<=0.25	<=0.25	<=0.03	<=1	<=0.5/9.5	1	2	2	1:2:2
SC13-4733-P	SAMN05898631	SK	2013	Female	4	Blood		639	<=0.5	<=0.12	<=0.12	<=0.12	>2	<=0.25	<=0.03	<=1	<=0.5/9.5	2	0	2	2:0:2
SC13-4808-P	SAMN05898632	NS	2013	Female	65	Pleural Fluid		433	<=0.5	<=0.12	<=0.12	<=0.12	<=0.25	<=0.25	<=0.03	<=1	<=0.5/9.5	1	2	2	1:2:2
SC13-4859-P	SAMN05898633	NL	2013	Male	15	Blood		433	<=0.5	<=0.12	<=0.12	<=0.12	<=0.25	<=0.25	<=0.03	<=1	<=0.5/9.5	1	2	2	1:2:2
SC14-0155-P	SAMN05898634	SK	2013	Female	65	Blood		7314	<=0.5	<=0.12	<=0.12	<=0.12	>2	<=0.25	<=0.03	<=1	<=0.5/9.5	1	2	2	1:2:2
SC14-0257-P	SAMN05898635	BC	2014	Male	65	Blood		433	<=0.5	<=0.12	<=0.12	<=0.12	<=0.25	<=0.25	<=0.03	<=1	<=0.5/9.5	1	2	2	1:2:2
SC14-0566-P	SAMN05898636	ON	2014	Male	64	Pleural Fluid		433	<=0.5	<=0.12	<=0.12	<=0.12	<=0.25	<=0.25	<=0.03	<=1	<=0.5/9.5	1	2	2	1:2:2
SC14-0613-P	SAMN05898637	BC	2014	Female	65	CSF		433	<=0.5	<=0.12	<=0.12	<=0.12	<=0.25	<=0.25	<=0.03	<=1	<=0.5/9.5	1	2	2	1:2:2
SC14-0908-P	SAMN05898638	MB	2014	Male	64	Blood		433	<=0.5	<=0.12	<=0.12	<=0.12	>2	<=0.25	<=0.03	<=1	<=0.5/9.5	1	2	2	1:2:2
SC14-1101-P	SAMN05898639	ON	2014	Male	64	CSF		433	<=0.5	<=0.12	<=0.12	<=0.12	<=0.25	<=0.25	<=0.03	<=1	<=0.5/9.5	1	75*	2	1:75*:2
SC14-1132-P	SAMN05898640	MB	2014	Male	64	Blood		433	<=0.5	<=0.12	<=0.12	<=0.12	<=0.25	<=0.25	<=0.03	<=1	<=0.5/9.5	1	2	2	1:2:2
SC14-1586-P	SAMN05898641	BC	2014	Male	65	Pleural Fluid		433	<=0.5	<=0.12	<=0.12	<=0.12	<=0.25	<=0.25	<=0.03	<=1	<=0.5/9.5	1	2	2	1:2:2
SC14-2030-P	SAMN05898642	MB	2014	Female	65	Blood		433	<=0.5	<=0.12	<=0.12	<=0.12	<=0.25	<=0.25	<=0.03	<=1	<=0.5/9.5	1	2	2	1:2:2
SC14-2193-P	SAMN05898643	BC	2014	Male	4	Blood		433	<=0.5	<=0.12	<=0.12	<=0.12	<=0.25	<=0.25	<=0.03	<=1	<=0.5/9.5	1	2	2	1:2:2
SC14-2194-P	SAMN05898644	BC	2014	Male	65	Blood		433	<=0.5	<=0.12	<=0.12	<=0.12	<=0.25	<=0.25	<=0.03	<=1	<=0.5/9.5	1	2	2	1:2:2
SC14-2815-P	SAMN05898645	NS	2014	Female	64	Blood		433	<=0.5	<=0.12	<=0.12	<=0.12	<=0.25	<=0.25	<=0.03	<=1	<=0.5/9.5	1	2	2	1:2:2
SC14-2996-P	SAMN05898646	SK	2014	Male	15	Blood		433	<=0.5	<=0.12	<=0.12	<=0.12	<=0.25	<=0.25	<=0.03	<=1	<=0.5/9.5	1	2	2	1:2:2
SC14-3031-P	SAMN05898647	QC	2014	Female	4	Blood		433	<=0.5	<=0.12	<=0.12	<=0.12	<=0.25	<=0.25	<=0.03	<=1	<=0.5/9.5	1	2	2	1:2:2
SC14-3160-P	SAMN05898648	QC	2014	Male	64	Respiratory		433	<=0.5	<=0.12	<=0.12	<=0.12	<=0.25	<=0.25	<=0.03	<=1	<=0.5/9.5	1	2	2	1:2:2
SC14-3197-P	SAMN05898649	NB	2014	Male	4	Respiratory			<=0.5	<=0.12	<=0.12	<=0.12	<=0.25	<=0.25	<=0.03	<=1	<=0.5/9.5	1	2	2	1:2:2
SC14-3489-P	SAMN05898650	NL	2014	Female	65	Blood		433	<=0.5	<=0.12	<=0.12	<=0.12	>2	<=0.25	<=0.03	<=1	<=0.5/9.5	1	2	2	1:2:2
SC14-3896-P	SAMN05898651	NT	2014	Female	64	CSF		433	<=0.5	<=0.12	<=0.12	<=0.12	<=0.25	<=0.25	<=0.03	<=1	<=0.5/9.5	1	2	2	1:2:2
SC15-0170-P	SAMN05898652	BC	2014	Female	4	Blood		4553	<=0.5	<=0.12	<=0.12	<=0.12	<=0.25	<=0.25	<=0.03	<=1	<=0.5/9.5	1	2	2	1:2:2
SC15-0224-P	SAMN05898653	MB	2015	Female	64	Blood		433	<=0.5	<=0.12	<=0.12	<=0.12	<=0.25	<=0.25	<=0.03	<=1	<=0.5/9.5	1	2	2	1:2:2
SC15-0240-P	SAMN05898654	NS	2014	Male	64	Blood		433	<=0.5	<=0.12	<=0.12	<=0.12	<=0.25	<=0.25	<=0.03	<=1	<=0.5/9.5	1	2	2	1:2:2
SC15-0248-P	SAMN05898655	NS	2014	Female	65	Blood		9289	<=0.5	<=0.12	<=0.12	<=0.12	<=0.25	<=0.25	<=0.03	<=1	<=0.5/9.5	1	2	2	1:2:2
SC15-0255-P	SAMN05898656	NS	2014	Female	65	Blood		433	<=0.5	<=0.12	<=0.12	<=0.12	<=0.25	<=0.25	<=0.03	<=1	<=0.5/9.5	1	2	2	1:2:2
SC15-0288-P	SAMN05898657	NL	2015	Male	65	Blood		433	<=0.5	<=0.12	<=0.12	<=0.12	>2	<=0.25	<=0.03	<=1	<=0.5/9.5	1	2	2	1:2:2
SC15-0509-P	SAMN05898658	SK	2014	Female	65	Blood		433	<=0.5	<=0.12	<=0.12	<=0.12	<=0.25	<=0.25	<=0.03	<=1	<=0.5/9.5	1	2	2	1:2:2
SC15-1317-P	SAMN05898659	ON	2015	Female	65	Blood		433	<=0.5	<=0.12	<=0.12	<=0.12	<=0.25	<=0.25	<=0.03	<=1	<=0.5/9.5	1	2	2	1:2:2
SC15-1440-P	SAMN05898660	BC	2015	Female	64	Blood		433	<=0.5	<=0.12	<=0.12	<=0.12	<=0.25	<=0.25	<=0.03	<=1	<=0.5/9.5	1	2	2	1:2:2
SC15-1450-P	SAMN05898661	SK	2015	Male	15	Other Sterile Site	adenoid tissue	433	<=0.5	<=0.12	<=0.12	<=0.12	>2	<=0.25	<=0.03	<=1	<=0.5/9.5	1	2	2	1:2:2
SC15-1973-P	SAMN05898662	ON	2015	Male	4	Blood		433	<=0.5	<=0.12	<=0.12	<=0.12	<=0.25	<=0.25	<=0.03	<=1	<=0.5/9.5	1	2	2	1:2:2
SC15-2245-P	SAMN05898663	PE	2015	Female	64	Blood		433	<=0.5	<=0.12	<=0.12	<=0.12	<=0.25	<=0.25	<=0.03	<=1	<=0.5/9.5	1	2	2	1:2:2
SC15-2302-P	SAMN05898664	ON	2015	Female	4	Other Sterile Site	spleen	433	<=0.5	<=0.12	<=0.12	<=0.12	>2	<=0.25	<=0.03	<=1	<=0.5/9.5	1	2	2	1:2:2
SC15-2430-P	SAMN05898665	YK	2015	Male	65	Blood		433	<=0.5	<=0.12	<=0.12	<=0.12	<=0.25	<=0.25	<=0.03	<=1	<=0.5/9.5	1	2	2	1:2:2
SC15-2565-P	SAMN05898666	SK	2015	Male	65	Blood		433	<=0.5	<=0.12	<=0.12	<=0.12	>2	<=0.25	<=0.03	<=1	<=0.5/9.5	1	2	2	1:2:2
SC15-3323-P	SAMN05898667	ON	2015	Male	64	Respiratory			<=0.5	<=0.12	<=0.12	<=0.12	>2	<=0.25	<=0.03	<=1	<=0.5/9.5	1	2	2	1:2:2
SC15-3330-P	SAMN05898668	AB	2015	Female	65	Respiratory			<=0.5	<=0.12	<=0.12	<=0.12	<=0.25	<=0.25	<=0.03	<=1	<=0.5/9.5	1	2	2	1:2:2
SC15-3364-P	SAMN05898669	NB	2015	Male	64	Respiratory			<=0.5	<=0.12	<=0.12	<=0.12	<=0.25	<=0.25	<=0.03	<=1	<=0.5/9.5	1	2	2	1:2:2
